# Supplementary material for: Can excreted thiocyanate be used to detect cyanide exposure in live reef fish?
Source: PLoS One. 2018 May 30;13(5):e0196841. doi: 10.1371/journal.pone.0196841 (PMC5976154; doi:10.1371/journal.pone.0196841)
Supplement: S1 File — Bellwood (1981) radioactive cyanide exposure and Vaz et al. (2012) accumulated thiocyanate calculations. (XLSX) [file pone.0196841.s001.xlsx]

## Sheet: Bellwood_TableBCalc
This worksheet gives the calculates from Bellwood 1981 Table B. Please email the author for a copy of the study.
			Converted to mg CN	Total CN
	mass (mg)	mean tissue dose	mass CN/tissue	micrograms
brain	19.4	808	1.60726e-05	0.311809
s empty	18	271	5.3907e-06	0.0970326
s exfull	12.3	404	8.03632e-06	0.0988468
liver	16	834	1.65898e-05	0.265437
spleen	0.6	2284	4.54331e-05	0.0272598
anterior I	10	271	5.3907e-06	0.053907
posterior I	9.6	178	3.54076e-06	0.0339913
Gill	6.6	1187	2.36117e-05	0.155837
Totals	92.5			1.04412
Exlcuded this			Average Dose	0.0112878	microgram per milligram
s contents	38.2	12		11.2878	mg/kg
				0.652576	<--dose for 1.6 gram fish
				0.474601	<--dose for 2.8 gram fish

## Sheet: FishSize Calculation
This worksheet was developed to calculate the weight of the fish exposed by Bellwood 1981. Please contact the author for a PDF of the publication or to get further information.
	Weight of Fish from Length of Fish
	log W = log a + b log L
		a	0.0297	0.0297
		b	2.868	2.868
		L	4	4.5
		W	1.58294	2.21906
		Letourneur, Y., Kulbicki, M., & Labrosse, P. (1998). Length-weight relationship of fishes from coral reefs and lagoons of New Caledonia: an update. Naga, The ICLARM Quarterly, 21(4), 39-46.

## Sheet: Vaz et al. 2012 Calculations
This workheet was used to develop the total amount of SCN reported recovered by Vaz et al. 2012.
The data was recovered from their figure and data regenerated.
	Exposure mg/L					SCN Mol. W.	58.078
	high		low			CN Mol. W	26.02
Days	25		12.5			Ratio	0.448018
2	4.9505
3	5.34653
4	6.0066
5	6.76568
6	7.22772		3.82838
7	7.45875		4.12541
8	7.45875		4.12541
9	7.45875		4.12541
10	7.45875		4.12541
11	7.45875		4.12541
12	7.45875		4.12541
13	7.45875		4.12541
14	9.14191		6.13861
15	9.14191		6.13861
16	9.14191		6.13861
17	9.14191		6.13861
18	9.14191		6.13861
19	9.14191		6.13861
20	9.14191		6.13861
21	9.83498		6.93069
22	9.83498		6.93069
23	9.83498		6.93069
24	9.83498		6.93069
25	9.83498		6.93069
26	9.83498		6.93069
27	9.83498		6.93069
28	9.86799		6.93069
Avergae	8.34128		5.70096
	Average SCN Recovered	water volume	duration	Total SCN recovered	Total CN Absorbed	80% Coverted
Low	5.70096	1.5	28	239.44	107.274	134.092
High	8.34128	1.5	28	350.334	156.956	196.195
Dose	Total CN mg	Fish kg	Dose mg/kg
Low	0.107274	0.002	53.6368
High	0.156956	0.002	78.4779
